# Supplementary material for: Semi-automated Root Image Analysis (saRIA)
Source: Sci Rep. 2019 Dec 23;9:19674. doi: 10.1038/s41598-019-55876-3 (PMC6928233; doi:10.1038/s41598-019-55876-3)
Supplement: Supplementary file 2 — Supplementary Information 2 [file 41598_2019_55876_MOESM2_ESM.xlsx]

## Sheet: Sheet1
filename	S_Length	S_Surface Area	S_Volume	sa_Length	sa_Surface Area	sa_Volume
1826CS006_20180716_100851_SV1	13.3928	0.531678	0.00232	13.968	0.82568	0.0051249
1826CS010_20180716_102121_SV1	6.26769	0.23439	0.0009	5.3676	0.27489	0.0016131
1826CS010_20180716_102127_SV2	7.31498	0.333042	0.00162	7.5888	0.42599	0.0024661
1826CS014_20180716_102154_SV1	7.97293	0.304595	0.00128	12.0672	0.54914	0.0031709						Notes:
1826CS018_20180716_103407_SV1	2.74631	0.126298	0.00062	3.8952	0.23954	0.0014817
1826CS018_20180716_103413_SV2	0.678849	0.0494413	0.000334964	4.6908	0.2188	0.0010833						S_length = SmartRoot Length
1826CS018_20180716_103418_SV3	1.39007	0.0455144	0.00016464	4.5612	0.26802	0.001749						S_Surface Area = SmartRoot Surface Area
1826CS026_20180716_104641_SV1	8.70849	0.279935	0.00103	14.2524	0.55078	0.0030586						S_Volume = SmartRoot Volume
1826CS026_20180716_104647_SV2	0.389695	0.00314637	1.01244e-05	7.2828	0.3765	0.0021808						sa_Length = saRIA Length
1826CS026_20180716_104656_SV4	2.57418	0.139765	0.0007	6.8004	0.30194	0.0018239						sa_Surface Area = saRIA Surface Area
1826CS030_20180716_104718_SV1	7.78444	0.284275	0.00102	12.9348	0.60832	0.0032981						sa_Volume = saRIA Volume
1826CS030_20180716_104734_SV4	1.51738	0.118905	0.000802287	4.6368	0.24061	0.001713
1826CS034_20180716_104817_SV1	13.1675	0.638003	0.00363	14.778	0.89086	0.0059265
1826CS034_20180716_104832_SV2	1.66912	0.115158	0.000707267	6.1308	0.34598	0.0020476
1826CS034_20180716_104838_SV3	0.67962	0.0426544	0.000300972	3.906	0.29166	0.0018816
1826CS038_20180716_104748_SV1	7.84851	0.301444	0.00117	16.488	0.942	0.0052866
1826CS038_20180716_104802_SV4	2.09908	0.0731855	0.00027	10.1232	0.48152	0.0024948
1826CS042_20180716_103600_SV1	14.5331	0.574594	0.0027	16.0992	0.69722	0.0039555
1826CS042_20180716_103616_SV4	6.86951	0.401202	0.00234	11.8836	0.69951	0.0049528
1826CS046_20180716_103529_SV1	3.3589	0.109038	0.00038	7.1208	0.43123	0.0026771
1826CS046_20180716_103535_SV2	1.0557	0.0517633	0.000227946	7.5672	0.38927	0.0020809
1826CS058_20180716_100959_SV1	3.22013	0.0950903	0.00034	6.2532	0.31837	0.0019848
1826CS062_20180716_100930_SV1	23.8768	0.949239	0.00512	21.7656	1.1945	0.0070213
1826CS062_20180716_100937_SV2	3.04387	0.112148	0.0005	9.5472	0.38856	0.0024611
1826CS066_20180716_101039_SV1	22.7306	1.05138	0.00502	24.75	1.6582	0.010531
1826CS066_20180716_101054_SV4	7.87975	0.470038	0.00264	11.5056	0.53351	0.0033212
1826CS070_20180716_101110_SV1	5.05721	0.142137	0.00054	10.6128	0.45769	0.0023966
1826CS070_20180716_101118_SV2	2.57829	0.162372	0.00098	10.2312	0.47567	0.0027216
1826CS082_20180716_103641_SV1	5.10141	0.173936	0.00065	11.2284	0.65469	0.0037751
1826CS086_20180716_103708_SV1	17.0392	0.762232	0.00379	16.1244	0.90123	0.0055968
1826CS086_20180716_103723_SV4	2.0128	0.100327	0.00047	5.4828	0.30251	0.0017741
1826CS094_20180716_104902_SV1	20.3772	0.920678	0.00455	23.1156	1.1028	0.0065449
1826CS094_20180716_104907_SV2	4.36079	0.232455	0.00132	14.7564	0.63826	0.0039029
1826CS098_20180716_105035_SV1	2.82828	0.0755855	0.00026	7.3224	0.33836	0.0018317
1826CS098_20180716_105040_SV2	0.895167	0.0320902	0.00013	3.2832	0.15576	0.00080264
1826CS110_20180716_103736_SV1	15.5738	0.689428	0.00305	22.2012	0.91573	0.0047928
1826CS114_20180716_102451_SV1	6.26635	0.214931	0.00084	14.4072	0.58245	0.003468
1826CS114_20180716_102456_SV2	2.88742	0.10978	0.00054	9.9468	0.53079	0.0029342
1826CS118_20180716_102421_SV1	19.0154	0.785252	0.00327	24.1596	1.2287	0.0067831
1826CS122_20180716_101216_SV1	17.0669	0.788689	0.00386	17.3124	0.98726	0.0058309
1826CS122_20180716_101231_SV4	2.43711	0.0899872	0.00038	7.83	0.38129	0.0024219
1826CS130_20180716_101246_SV1	17.3186	0.840675	0.00485	16.9416	1.0353	0.0070054
1826CS130_20180716_101304_SV4	3.6133	0.173478	0.00084	8.802	0.54451	0.003885
1826CS138_20180716_102521_SV1	15.3285	0.661996	0.00313	19.7316	0.85074	0.0053969
1826CS138_20180716_102527_SV2	7.44635	0.324696	0.00177	11.97	0.56975	0.0037809
1826CS138_20180716_102537_SV4	1.38551	0.0537194	0.00022	4.86	0.23859	0.0013446
1826CS142_20180716_102550_SV1	9.2643	0.254495	0.00078	9.6228	0.49328	0.0025518
1826CS146_20180716_103831_SV1	33.443	1.35432	0.0072	40.5828	1.8292	0.010968
1826CS146_20180716_103837_SV2	5.13579	0.252333	0.0016	7.0164	0.32946	0.0020807
1826CS146_20180716_103846_SV4	0.845268	0.063452	0.000447423	3.834	0.21055	0.001237
1826CS150_20180716_103859_SV1	7.15229	0.362873	0.00231	7.7436	0.46946	0.0032013
1826CS154_20180716_105003_SV1	4.35402	0.12029	0.00037	11.4516	0.44914	0.0022446
1826CS166_20180716_105135_SV1	9.46669	0.373725	0.00175	15.7608	0.78414	0.0045379
1826CS170_20180716_103953_SV1	17.0347	0.999458	0.0069	12.546	0.94187	0.0062013
1826CS170_20180716_103958_SV2	5.50083	0.301744	0.0016	8.6724	0.40076	0.0026739
1826CS174_20180716_103925_SV1	10.3763	0.341183	0.00129	18.6984	0.74836	0.004153
1826CS174_20180716_103931_SV2	0.75021	0.0350468	0.00016562	4.986	0.23939	0.0014065
1826CS178_20180716_102648_SV1	36.1972	1.48216	0.00689	40.77	2.301	0.014136
1826CS178_20180716_102654_SV2	2.73287	0.145649	0.00081	14.2452	0.61196	0.0037118
1826CS178_20180716_102704_SV4	3.4209	0.127407	0.00053	11.8584	0.57684	0.0036686
1826CS182_20180716_102619_SV1	6.26376	0.294466	0.00144	10.7748	0.54677	0.0035086
1826CS182_20180716_102625_SV2	1.57884	0.0648907	0.00028	5.7456	0.31268	0.0019911
1826CS182_20180716_102635_SV4	4.60554	0.289415	0.00216	6.336	0.26136	0.001464
1826CS186_20180716_101416_SV1	19.0087	0.728924	0.00325	18.2052	0.92498	0.0055578
1826CS186_20180716_101434_SV4	2.59722	0.120454	0.00072	4.3596	0.25586	0.0017769
1826CS198_20180716_102034_SV1	7.96014	0.203017	0.00065	9.306	0.42344	0.0020348
1826CS210_20180716_104526_SV1	25.8897	0.950825	0.00393	22.2768	1.1082	0.0063461
1826CS210_20180716_104532_SV2	1.27647	0.0668205	0.00038	3.1464	0.14415	0.00095372
1826CS214_20180716_104553_SV1	9.53293	0.420916	0.00207	8.6868	0.50251	0.0031783
1826CS218_20180716_105704_SV1	25.7789	1.12215	0.00602	24.8796	1.4821	0.0091577
1826CS218_20180716_105710_SV2	4.52079	0.176976	0.00083	7.2216	0.43518	0.0030575
1826CS218_20180716_105718_SV4	1.12296	0.0711277	0.000419393	4.5612	0.0024947	0.3105
1826CS222_20180716_105733_SV1	6.54946	0.464155	0.00371	13.2624	0.67315	0.0047676
1826CS230_20180716_105628_SV1	15.1611	0.582581	0.00298	17.2476	0.85335	0.0046254
1826CS230_20180716_105633_SV2	1.01563	0.0365444	0.000150406	3.4848	0.26832	0.0018302
1826CS234_20180716_104457_SV1	17.9111	0.826932	0.0049	20.8044	1.0995	0.006308
1826CS238_20180716_104429_SV1	3.76515	0.131268	0.00065	7.8768	0.44403	0.0031693
1826CS242_20180716_103213_SV1	18.4761	0.825608	0.00434	17.6904	0.95581	0.0057693
1826CS242_20180716_103219_SV2	3.53229	0.127857	0.00049	8.5752	0.43706	0.0027241
1826CS246_20180716_103143_SV1	23.1432	1.15759	0.00639	28.89	1.5413	0.0099498
1826CS246_20180716_103149_SV2	1.43493	0.0516935	0.00022	10.8324	0.46047	0.0025111
1826CS246_20180716_103153_SV3	1.64517	0.0945502	0.000536544	5.3352	0.27644	0.0020935
1826CS250_20180716_101925_SV1	14.2204	0.641288	0.00296	18.3348	1.1424	0.0072331
1826CS250_20180716_101940_SV4	2.64349	0.127751	0.000546	11.1924	0.55726	0.0031746
1826CS258_20180716_101756_SV1	23.5765	1.30848	0.00852	26.7876	1.4612	0.0095269
1826CS258_20180716_101801_SV2	0.605752	0.0290931	0.000141341	3.8556	0.17859	0.00099997
1826CS262_20180716_101827_SV1	11.6069	0.493776	0.00263	14.1552	0.83206	0.0049762
1826CS262_20180716_101833_SV2	2.00112	0.0622244	0.00021	4.6944	0.32646	0.0019419
1826CS262_20180716_101842_SV4	12.5847	0.931494	0.00743	14.8068	0.94696	0.0069502
1826CS270_20180716_103115_SV1	15.1024	0.556026	0.0021	19.5012	1.0916	0.0064984
1826CS274_20180716_104326_SV1	7.68892	0.228432	0.00101	13.8636	0.64979	0.003679
1826CS282_20180716_105535_SV1	23.1953	0.985073	0.00493	29.2608	1.5381	0.0091507
1826CS282_20180716_105540_SV2	2.31383	0.124623	0.00068	7.1676	0.48206	0.0034807
1826CS282_20180716_105549_SV4	2.96323	0.155272	0.00079	8.2908	0.44694	0.0030728
1826CS286_20180716_105602_SV1	17.5674	0.80213	0.00415	16.38	0.95839	0.0058703
1826CS290_20180716_105505_SV1	2.54118	0.090698	0.00039	4.2732	0.25348	0.0015677
1826CS294_20180716_105431_SV1	3.3706	0.109282	0.00051	5.1804	0.26235	0.0016532
1826CS298_20180716_104258_SV1	12.9908	0.557608	0.00264	19.0152	0.977	0.0057926
1826CS302_20180716_104231_SV1	19.3398	0.791144	0.00389	20.466	1.0901	0.0066466
1826CS302_20180716_104245_SV4	1.8158	0.0857273	0.000361	9.6624	0.41168	0.0024332
1826CS306_20180716_103011_SV1	6.46761	0.216277	0.00108	9.7272	0.53457	0.0031706
1826CS306_20180716_103016_SV2	1.81066	0.0668942	0.00027	6.0624	0.33797	0.0020439
1826CS314_20180716_101728_SV1	10.4675	0.392852	0.00156	12.3372	0.69315	0.0041297
1826CS314_20180716_101733_SV2	2.02141	0.101213	0.00065	7.1784	0.35964	0.0023691
1826CS314_20180716_101742_SV4	5.4646	0.360325	0.0023	11.952	0.69814	0.0053054
1826CS322_20180716_101600_SV1	16.4377	0.989237	0.00749	19.1772	1.0792	0.0070472
1826CS326_20180716_101629_SV1	16.0088	0.767354	0.00444	18.09	0.93852	0.0055979
1826CS326_20180716_101635_SV2	4.61184	0.159553	0.00065	8.2152	0.44302	0.0026692
1826CS326_20180716_101644_SV4	1.85976	0.0938002	0.00049	4.7592	0.24427	0.0014593
1826CS338_20180716_104135_SV1	22.4123	1.13875	0.00729	23.3856	1.1559	0.0073077
1826CS338_20180716_104149_SV4	4.076	0.212387	0.00111	12.1932	0.60161	0.0036688
1826CS342_20180716_104204_SV1	9.35797	0.456265	0.00212	11.52	0.56066	0.0032562
1826CS342_20180716_104209_SV2	1.14054	0.074504	0.000441021	3.5028	0.22347	0.0015247
1826CS346_20180716_105339_SV1	22.9023	1.20616	0.00819	21.1788	1.4141	0.0090078
1826CS346_20180716_105344_SV2	5.30398	0.327156	0.00192	8.388	0.60615	0.0043689
1826CS346_20180716_105352_SV4	3.48417	0.237563	0.00161	10.2384	0.65625	0.0044838
1826CS350_20180716_105405_SV1	10.6013	0.45027	0.00263	13.626	0.70326	0.0039054
1826CS350_20180716_105410_SV2	3.65059	0.142799	0.00064	18.9504	0.74138	0.0039552
1826CS354_20180716_105307_SV1	17.0916	0.633286	0.00289	22.5864	0.95366	0.0052474
1826CS354_20180716_105322_SV4	6.53771	0.281384	0.00136	15.7104	0.82863	0.0055637
1826CS358_20180716_105236_SV1	8.56619	0.278752	0.00102	12.8088	0.7896	0.0044167
1826CS358_20180716_105243_SV2	5.00247	0.237304	0.00119	10.1124	0.53876	0.0030974
1826CS362_20180716_104104_SV1	28.4907	1.24524	0.00593	31.2012	1.4928	0.0084237
1826CS370_20180716_102810_SV1	5.85427	0.193436	0.00071	12.9132	0.57305	0.0031856
1826CS378_20180716_101530_SV1	3.89454	0.100339	0.00033	5.346	0.22125	0.0010722
1826CS382_20180716_101453_SV1	16.7052	0.648932	0.00304	24.9084	1.0277	0.0060848
